# Supplementary material for: Comprehensive analysis of m6A/m5C/m1A-related gene expression, immune infiltration, and sensitivity of antineoplastic drugs in glioma
Source: Front Immunol. 2022 Sep 20;13:955848. doi: 10.3389/fimmu.2022.955848 (PMC9530704; doi:10.3389/fimmu.2022.955848)
Supplement: Supplementary file 1 [file DataSheet_1.xlsx]

## Sheet: Sheet1
m6A/m5C/m1A-related Gene
METTL3
METTL14
WTAP
VIRMA
RBM15
RBM15B
CBLL1
ZC3H13
FTO
ALKBH5
YTHDF1
YTHDF2
YTHDF3
YTHDC1
YTHDC2
HNRNPC
HNRNPA2B1
IGF2BP1
IGF2BP2
IGF2BP3
FMR1
ELAVL1
LRPPRC
TRMT6
TRMT61A
RRP8
ALKBH1
ALKBH3
TRDMT1
NSUN2
NSUN3
NSUN4
NSUN5
NSUN6
NSUN7
DNMT1
DNMT3A
DNMT3B
ALYREF
YBX1
TET2
