# Supplementary material for: Comprehensive analysis of m6A/m5C/m1A-related gene expression, immune infiltration, and sensitivity of antineoplastic drugs in glioma
Source: Front Immunol. 2022 Sep 20;13:955848. doi: 10.3389/fimmu.2022.955848 (PMC9530704; doi:10.3389/fimmu.2022.955848)
Supplement: Supplementary file 4 [file DataSheet_4.xlsx]

## Sheet: Sheet1
ID	Description	pvalue	p.adjust	Count
GO:0009451	RNA modification	4.15e-16	2.06e-13	10
GO:0080009	mRNA methylation	5.16e-15	1.28e-12	6
GO:0032259	methylation	1.85e-14	3.06e-12	11
GO:1903311	regulation of mRNA metabolic process	1.02e-13	1.27e-11	10
GO:0016556	mRNA modification	1.89e-13	1.88e-11	6
GO:0043414	macromolecule methylation	2.59e-13	2.14e-11	10
GO:0001510	RNA methylation	1.92e-12	1.36e-10	7
GO:0006401	RNA catabolic process	4.49e-12	2.48e-10	9
GO:0043487	regulation of RNA stability	4.49e-12	2.48e-10	8
GO:0046700	heterocycle catabolic process	7.77e-12	3.86e-10	10
GO:0044270	cellular nitrogen compound catabolic process	8.87e-12	4e-10	10
GO:0019439	aromatic compound catabolic process	1.25e-11	5.17e-10	10
GO:1901361	organic cyclic compound catabolic process	2.22e-11	8.48e-10	10
GO:0034655	nucleobase-containing compound catabolic process	1.35e-10	4.78e-09	9
GO:0043488	regulation of mRNA stability	1.89e-10	6.23e-09	7
GO:0050657	nucleic acid transport	2.35e-10	6.57e-09	7
GO:0050658	RNA transport	2.35e-10	6.57e-09	7
GO:0008380	RNA splicing	2.38e-10	6.57e-09	9
GO:0051236	establishment of RNA localization	2.67e-10	6.62e-09	7
GO:0061013	regulation of mRNA catabolic process	2.67e-10	6.62e-09	7
GO:0035515	oxidative RNA demethylase activity	1.1e-08	4.55e-07	3
GO:0008757	S-adenosylmethionine-dependent methyltransferase activity	1.2e-08	4.55e-07	6
GO:1990247	N6-methyladenosine-containing RNA binding	3.85e-08	9.76e-07	3
GO:0008168	methyltransferase activity	7.89e-08	1.5e-06	6
GO:0016741	transferase activity, transferring one-carbon groups	1.06e-07	1.61e-06	6
GO:0008174	mRNA methyltransferase activity	2.41e-07	3.06e-06	3
GO:0016706	2-oxoglutarate-dependent dioxygenase activity	3.12e-07	3.39e-06	4
GO:1990931	mRNA N6-methyladenosine dioxygenase activity	1.13e-06	9.51e-06	2
GO:1990984	tRNA demethylase activity	1.13e-06	9.51e-06	2
GO:0140098	catalytic activity, acting on RNA	2.5e-06	1.71e-05	6
GO:0051213	dioxygenase activity	2.69e-06	1.71e-05	4
GO:0008198	ferrous iron binding	2.82e-06	1.71e-05	3
GO:0003886	DNA (cytosine-5-)-methyltransferase activity	3.38e-06	1.71e-05	2
GO:0016422	mRNA (2'-O-methyladenosine-N6-)-methyltransferase activity	3.38e-06	1.71e-05	2
GO:0062153	C5-methylcytidine-containing RNA binding	3.38e-06	1.71e-05	2
GO:0035514	DNA demethylase activity	6.75e-06	2.85e-05	2
GO:0035516	oxidative DNA demethylase activity	6.75e-06	2.85e-05	2
GO:0070579	methylcytosine dioxygenase activity	6.75e-06	2.85e-05	2
GO:0032451	demethylase activity	9.84e-06	3.94e-05	3
GO:0009008	DNA-methyltransferase activity	1.69e-05	6.4e-05	2
GO:0036396	RNA N6-methyladenosine methyltransferase complex	3.64e-14	8.2e-13	5
GO:0045293	mRNA editing complex	3.64e-14	8.2e-13	5
GO:0034708	methyltransferase complex	2.58e-10	3.87e-09	6
GO:0016607	nuclear speck	1.07e-07	1.21e-06	7
GO:0005681	spliceosomal complex	3.78e-05	0.000340576	4
GO:0071013	catalytic step 2 spliceosome	9.19e-05	0.000689015	3
GO:0005635	nuclear envelope	0.00115823	0.00744579	4
GO:0036464	cytoplasmic ribonucleoprotein granule	0.00170109	0.00956865	3
GO:0035770	ribonucleoprotein granule	0.00209793	0.0104897	3
GO:0000792	heterochromatin	0.00250166	0.0110782	2
GO:0010494	cytoplasmic stress granule	0.00270801	0.0110782	2
GO:0031515	tRNA (m1A) methyltransferase complex	0.00306607	0.0113085	1
GO:0031965	nuclear membrane	0.0032669	0.0113085	3
GO:0098687	chromosomal region	0.00509119	0.0143583	3
GO:0033553	rDNA heterochromatin	0.00510516	0.0143583	1
GO:0043527	tRNA methyltransferase complex	0.00510516	0.0143583	1
GO:0070937	CRD-mediated mRNA stability complex	0.00612321	0.015308	1
GO:0071204	histone pre-mRNA 3'end processing complex	0.00612321	0.015308	1
GO:0005677	chromatin silencing complex	0.00917144	0.0217218	1
GO:0000346	transcription export complex	0.0101855	0.0229175	1
