# Supplementary material for: Comprehensive analysis of m6A/m5C/m1A-related gene expression, immune infiltration, and sensitivity of antineoplastic drugs in glioma
Source: Front Immunol. 2022 Sep 20;13:955848. doi: 10.3389/fimmu.2022.955848 (PMC9530704; doi:10.3389/fimmu.2022.955848)
Supplement: Supplementary file 5 [file DataSheet_5.xlsx]

## Sheet: Sheet1
gene	HR	z	pvalue	lower	upper
METTL3	0.525744	-5.16692	2.37986e-07	0.411961	0.670954
METTL14	0.353445	-6.99144	2.72073e-12	0.264058	0.47309
WTAP	3.16296	9.87059	5.58325e-23	2.51647	3.97553
VIRMA	0.434116	-5.32373	1.01662e-07	0.319292	0.590233
RBM15B	0.602921	-3.63077	0.000282572	0.458819	0.792283
FTO	0.349566	-10.4976	8.85622e-26	0.287279	0.425358
ALKBH5	0.671039	-1.85881	0.0630535	0.440624	1.02195
YTHDF1	0.789487	-1.10244	0.270271	0.518609	1.20185
HNRNPC	0.930544	-0.342811	0.73174	0.616589	1.40436
HNRNPA2B1	0.884287	-0.833039	0.404823	0.662123	1.18099
LRPPRC	0.333966	-8.41157	4.04563e-17	0.258655	0.431204
TRMT6	1.81735	3.60895	0.000307442	1.31384	2.51383
RRP8	1.27415	1.35847	0.174314	0.898278	1.80731
ALKBH1	0.732128	-1.67737	0.0934705	0.508582	1.05393
NSUN2	0.691835	-2.6495	0.00806102	0.526798	0.908574
DNMT1	1.22534	1.81504	0.0695176	0.983905	1.52601
DNMT3B	1.87187	5.76934	7.95817e-09	1.51279	2.31619
ALYREF	1.88501	5.34017	9.28618e-08	1.49371	2.37881
YBX1	1.96662	6.60601	3.94827e-11	1.60907	2.40361
TET2	0.447831	-8.34261	7.26668e-17	0.370808	0.540853
