# Supplementary material for: Comprehensive analysis of m6A/m5C/m1A-related gene expression, immune infiltration, and sensitivity of antineoplastic drugs in glioma
Source: Front Immunol. 2022 Sep 20;13:955848. doi: 10.3389/fimmu.2022.955848 (PMC9530704; doi:10.3389/fimmu.2022.955848)
Supplement: Supplementary file 6 [file DataSheet_6.xlsx]

## Sheet: Sheet1
Description	setSize	enrichmentScore	NES	pvalue	p.adjust
KEGG_CALCIUM_SIGNALING_PATHWAY	177	0.60689	2.6767	1e-10	3.6e-09
KEGG_CYTOKINE_CYTOKINE_RECEPTOR_INTERACTION	262	-0.581826	-2.42374	1e-10	3.6e-09
KEGG_LEISHMANIA_INFECTION	69	-0.685418	-2.36986	1e-10	3.6e-09
KEGG_LONG_TERM_POTENTIATION	70	0.661508	2.53477	1e-10	3.6e-09
KEGG_NEUROACTIVE_LIGAND_RECEPTOR_INTERACTION	271	0.575605	2.69363	1e-10	3.6e-09
KEGG_SYSTEMIC_LUPUS_ERYTHEMATOSUS	54	-0.725905	-2.39513	1.17e-10	3.6e-09
KEGG_ALLOGRAFT_REJECTION	35	-0.802874	-2.45535	1.59e-10	4.17e-09
KEGG_RIBOSOME	87	-0.640423	-2.282	2.06e-10	4.75e-09
KEGG_GRAFT_VERSUS_HOST_DISEASE	37	-0.770152	-2.38722	3.65e-10	7.47e-09
KEGG_HEMATOPOIETIC_CELL_LINEAGE	84	-0.636824	-2.25799	7.31e-10	1.34e-08
KEGG_CELL_CYCLE	124	-0.571243	-2.17161	2.66e-09	4.45e-08
KEGG_INTESTINAL_IMMUNE_NETWORK_FOR_IGA_PRODUCTION	46	-0.692545	-2.20331	7.21e-08	1.11e-06
KEGG_PHOSPHATIDYLINOSITOL_SIGNALING_SYSTEM	76	0.572576	2.2145	1.18e-07	1.67e-06
KEGG_ASTHMA	28	-0.777337	-2.27322	1.47e-07	1.93e-06
KEGG_ECM_RECEPTOR_INTERACTION	83	-0.587906	-2.07901	1.64e-07	2.01e-06
KEGG_COMPLEMENT_AND_COAGULATION_CASCADES	69	-0.59879	-2.07034	9.88e-07	1.14e-05
KEGG_JAK_STAT_SIGNALING_PATHWAY	155	-0.462285	-1.80474	8.95e-06	9.68e-05
KEGG_ANTIGEN_PROCESSING_AND_PRESENTATION	80	-0.561409	-1.98476	9.6e-06	9.81e-05
KEGG_PRIMARY_IMMUNODEFICIENCY	35	-0.680719	-2.08178	1.17e-05	0.000113121
KEGG_FOCAL_ADHESION	199	-0.429238	-1.72885	1.37e-05	0.000126091
